# Supplementary material for: Timing of the Pubertal Growth Spurt and Prostate Cancer
Source: Cancers (Basel). 2021 Dec 12;13(24):6238. doi: 10.3390/cancers13246238 (PMC8699412; doi:10.3390/cancers13246238)
Supplement: Supplementary file 1 [file cancers-13-06238-s001.zip]

Archive with 1 entries (1 files):
- cancers-1458056-supplementary.pdf
